# Supplementary material for: ID1 expressing macrophages support cancer cell stemness and limit CD8+ T cell infiltration in colorectal cancer
Source: Nat Commun. 2023 Nov 23;14:7661. doi: 10.1038/s41467-023-43548-w (PMC10667515; doi:10.1038/s41467-023-43548-w)
Supplement: Supplementary file 4 — Source Data [file 41467_2023_43548_MOESM4_ESM.xlsx]

## Sheet: Fig.1
Fig.1h
Relative Id1 mRNA level				Fig.1j					Fig.1k
PMs	TAMs			ID1 expression in macrophages					Time after surgery	ID1 LOW	ID1 HIGH
1.04454	6.24569			tumor	adjacent				97	0
0.51866	3.98026			0	0				95	0
1.4368	4.26593			0	0				87	0
				0	0				88	0
				0	0				88	0
				45.34	0				97	0
				56.45	0				94	0
				0.46	0				95	0
				0.51	0				39	1
				1.04	0				96	0
				1.21	0				92	0
				1.25	0				91	0
				1.84	0				18	1
				1.99	0				36	1
				2.18	0.6				8	1
				2.53	0.9				16	1
				2.77	1.03				93	0
				3.03	1.23				97	0
				3.07	1.28				95	0
				3.07	2.1				97	0
				4.52	2.24				27	1
				4.57	2.57				93	0
				4.71	2.67				96	0
				4.79	2.7				91	1
				5.24	2.88				5	1
				5.89	3.41				38	1
				6.2	3.66				88	0
				6.33	4.22				97	0
				7.26	4.56				95	0
				7.71	4.7				40	1
				8.54	5.27				47	1
				10.47	5.73				13	1
				10.95	5.97				97	0
				11.17	6.67				22	1
				11.22	6.7				95	0
				12.42	8.41				88	0
				12.67	8.44				92	0
				12.95	8.49				51	1
				13.98	9.39				29	1
				14.17	9.45				91	0
				14.74	9.5				94	0
				15.47	9.97				91	0
				15.7	10.16				88	0
				15.78	10.53				88	0
				16.02	11.57				44	1
				16.39	12.01				36	1
				16.48	12.49				36	1
				18.09	12.57				93	0
				19.01	12.65				92	0
				19.8	13.06				32	1
				20.2	14.24				57	1
				21.59	14.46				89		1
				22.07	15.22				9		1
				22.27	15.28				4		1
				22.37	15.56				25		1
				22.65	15.86				36		1
				22.86	15.87				10		1
				23.21	15.91				88		0
				23.34	16.32				16		1
				25.08	16.34				94		0
				25.58	16.38				94		0
				26.35	16.78				97		0
				26.62	19.28				96		0
				26.91	19.88				88		0
				27.6	21.48				13		1
				27.76	23.89				16		1
				28.91	27				94		0
				29.86	30.54				88		0
				33.83	32.57				66		1
				34.24	33.37				90		0
				35.41	33.7				88		0
				36.86	35.98				17		1
				37.85	2.39				24		1
				38.11	1.45				91		0
				38.3	37.88				14		1
				39.48	38.41				4		1
				41.64	41.79				88		0
				42.22	41.96				89		0
				42.42	42.23				32		1
				43.04	0				91		0
				43.37	3.23				88		0
				45.22	0				88		0
				46.66	3.25				31		1
				49.03	1.35				91		0
				49.08	0				10		1
				49.72	0				12		1
				54.47	0.05				94		0
				54.92	2.34				58		1
				58.39	3.26				7		1
				60.29	1.23				65		1
				69.9					2		1
				71.02					51		1
				83					25		1
				83.98					76		1
				87.62					2		1
				94.64					9		1
				97.5					43		1
				103.52					10		1
				111.66					32		1
				112.24					7		1
				105					11		1
				134

## Sheet: Fig.2
Fig.2b
Tumor volume (cm3)
days group	Id1f/f										Id1Lyz-KO
0	0	0	0	0	0	0	0	0			0	0	0	0	0	0	0	0
2	0.0573265	0.0519115	0.0519115	0.0828245	0.080631	0.109242	0.2312	0.0519115			0.0135	0.06776	0.051912	0	0	0.0135	0	0
4	0.0831875	0.085833	0.138484	0.070227	0.0611235	0.150822	0.298391	0.0831875			0	0.014896	0	0	0	0.0135	0.108842	0.087808
6	0.465494	0.0663255	0.2352	0.087079	0.097556	0.233541	0.11349	0.097556			0.023328	0	0	0	0.016384	0.0784	0.1404	0
8	0.228267	0.143748	0.175616	0.11349	0.652143	0.469246	0.10658	0.228267			0.0135	0.124025	0	0.074439	0	0	0	0.0135
10	0.233801	0.5026	0.111328	0.1296	0.1278	0.182574	0.73008	0.233801			0.07875	0.111012	0.1512	0	0	0	0	0.040572
12	0.3424	0.210938	0.308308	0.848388	0.249158	0.493039	0.595508	0.493039			0	0.058825	0	0	0	0.0135	0.1512	0.119164
14	0.255938	0.40488	0.63945	0.327125	1.97229	0.556668	0.780902	0.63945			0.405665	0	0.019652	0.113133	0	0.004	0.143748	0
16	0.6515	0.389344	0.549091	0.930852	2.944	1.1736	1.05125	0.930852			0.235468	0	0	0	0.0135	0.048668	0.15936	0.53865
18	1.1664	0.457056	0.853168	0.861958	1.4256	1.24266	3.21651	1.4256			0.233289	0.338	0.32	0.29	0.078732	0.145119	0.69575	0
20	1.15641	1.36918	0.760438	1.97216	1.28747	1.93	1.95	1.15641			0.1715	0.899433	0.34	0.36	0.28512	0.29	0.36	0.47
	Fig.2c				Fig.2d					Fig.2f					Fig.2i
	Tumor weight (g)				% of Ki67					Relative total flux					Liver to body weight ratio （%）
	Id1f/f	Id1Lyz-KO			Id1f/f	Id1Lyz-KO				W/O	Id1f/f	Id1Lyz-KO			W/O	Id1f/f	Id1Lyz-KO
	2.45	0.59			80	33				1.22592	4.04991	0.109457			6.42023	24.0076	12
	2.45	0.54			75	30				1.02014	3.17426	2.73643			9.16667	29.6992	12
	2.46	0.63			82	28				0.15532	2.18914	1.97023			14	24.3728	11
	2	0.23			69	35				0.0151051	3.82005	0.0100701			16	26	7
	2.71	0.34			72	26				0.0261602	8.30779	2.40806			12	25	6
	2.02	0.75			84	35				3.55736	13.7588	1.97023
	2.3	0.36
	2.5	0.37
	Fig.2j					Fig.2k				Fig.2n			Fig.2o
	The largest tumor diameter （cm）					Number of hepatic lobes with tumor				Total metastastic sites			The largest tumor diameter (mm)
	W/O	Id1f/f	Id1Lyz-KO			W/O	Id1f/f	Id1Lyz-KO		Id1f/f CM	Id1Lyz-KO CM		Id1f/f CM	Id1Lyz-KO CM
	0.4	1.8	1.2			2	5	3		25	6		4	2
	0.7	1.9	1			3	5	2		20	12		3	1
	0.5	1.7	0.8			1	5	3		13	15		3	0
	1	1.8	1.3			3	4	2		21	4		3	2
	0.6	1.6	1.5							28	0		4	1
										20	0		3	0
	Fig.2q					Fig.2r
	Relative total flux (p/s)					% of Ki67 cells
	W/O	Ctrl	Id1OE			W/O	Ctrl	Id1OE
	1.56368	0.0136064	0.935217			67	25	65
	1.15069	0.0104301	1.03988			72	30	69
	1.32104	0.0274662	0.749825			74	22	72
	0.842517	0.0198847	0.181053
	0.796078	0.00440627	0.456719
	0.729489	0.00240342	0.556719

## Sheet: Fig.3
	Fig.3a				Fig.3b				Fig.3c				Fig.3d			Fig 3e
	Tumor Inhibition rate （%）				CD8+ T cells (% in digested tumor cells)				CD8+ T cells (% in all cells per field）				IFN-g (% in CD8+ T cells)			Tumor inhibition rate (% of Id1lyz-ko/Id1 f/f)
	C57BL/6J	BALB/c-nude			Id1f/f	Id1Lyz-KO			Id1f/f	Id1Lyz-KO			Id1f/f	Id1Lyz-KO		BALB/c	BALB/c-nude
	80.5612	27.439			0.3	1.02			10	30			38.52	57.89		62.1207	48.0714
	87.266	52.7778			0.35	0.87			8	27			37.83	59.49		51.6713	41.6064
	80.6402	28.7425			0.32	0.82			7	20			39.42	56.39		59.8415	55.9394
	76.1875	58.9655			0.412	1.24							Granzyme B (% in CD8+ T cells)			81.5345	41.1336
	82.4262	70.3242											Id1f/f	Id1Lyz-KO		88.8502	33.6073
	76.4233	52.2088											23.74	40.28
	79.2935	49.5763											22.84	42.48
	80.95	57.1942											25.48	43.28
	Fig.3f				Fig. 3g				Fig. 3h				Fig. 3i
	CD8+ T cells (% in digested tumor cells)				CD8+ T cells (% in digested tumor cells)				CD8+ T cells (% in digested tumor cells)				CD8+ T cells (% in all cells per field）
	W/O	Id1f/f	Id1Lyz-KO		Id1f/f CM	Id1Lyz-KO CM			Id1f/f CM	Id1Lyz-KO CM			W/O	Ctrl	Id1OE
	30	10	31		0.47101	1.14005			0.054	1.12			9	32	3
	27	7	28		0.40736	1.05228			0.042	0.98			12	28	5
	32	8	27		0.17712	0.92352			0.037	1.04			8	27	3
					0.182019	0.9006			0.063	1.13
					0.65688	0.703			0.035	1.21
					0.50076	0.89856			0.045	1.12
	Fig. 3k
		Tumor volume (mm3)
	days group	Id1f/f-isotype										Id1Lyz-KO-CD8b-Ab										Id1f/f-isotype										Id1f/f-CD8b-Ab
	5	104	89	104	114	104	112	123	102			123	135	133	126	123	115	128	132			104.493	116.304	131.305	114.844	170.355	117.615	142.124	112.119			180.139	194.443	180.655	155	142.161	150.075	188	198.144
	14	178	198	201	187	169	198	203	177			256	278	289	298	304	240	203	201			304	379	269	289	298	243	280	305			424	419	398	358	419	389	437	351
	17	267	287	259	298	301	278	287	259			404	382	298	302	368	382	320	402			452	418	406	430	406	402	402	436			898	817	847	789	803	879	783	778
	20	345	301	302	315	328	329	302	310			534	538	556	572	587	578	563	541			623	617	657	658	672	703	633	653			1203	1102	1120	1092	1102	1189	1092	1192
	23	325	329	340	304	345	356	310	354			832	874	798	823	888	892	823	903			987	923	915	1032	1025	983	976	1023			1498	1504	1598	1782	1603	1782	1789	1697
	26	387	398	399	379	369	389	402	378			1103	1098	1123	1109	1021	1193	1108	978			1298	1323	1452	1304	1278	1345	1294	1023			1892	1802	1842	1793	1882	1982	1802	1709
	29	665	415	325	378	387	679	425	319			1300	1329	1287	1407	1180	1280	1462	1302			1503	1523	1478	1389	1523	1278	1734	1523			2203	1903	1780	2534	2303	2105	2034	1983
	Fig.3l						Fig.3n				Fig.3o				Fig.3p				Fig. 3q
	Tumor weight (g)						Tumor inhibition rate (% of Id1Lyz-KO/Id1f/f)				CD8+ T cell migration rate (%)				CD8+ T cell migration rate (%)				CD8+ T cell migration rate (%)
	Id1f/f-isotype	Id1Lyz-KO-isotype	Id1f/f-CD8b-Ab	Id1Lyz-KO-CD8b-Ab			Isotype	CD8b-Ab			Ctrl	Id1OE			Id1f/f	Id1Lyz-KO			Ctrl	ID1KD
	1.6	0.27	2.03	1.34			84.5283	42.0956			58.41	10.89			32.67	49.5			10.5951	20.5282
	1.56	0.34	2.14	1.29			84.3062	31.8772			52.47	20.79			37.62	44.55			10.7409	18
	1.46	0.27	1.97	1.29			91.1351	36.899			52.47	13.86			32.67	44.55			8.47	16
	1.47	0.35	2.54	1.38			89.75	35.2385											10	30
	1.3	0.28	1.82	1.29			85.0228	39.9771
	1.52	0.31	2.45	1.39			89.75	29.1817
	1.29	0.43	1.9	1.28			86.0426	33.9346
	1.48	0.38	1.78	1.29			89.5873	37.301

## Sheet: Fig.4
	Fig. 4a				Fig.4b				Fig. 4d				Fig. 4e				Fig.4f									Fig. 4n				Fig. 4o											Fig. 4p
	Cd44high Lgr5+ ratio				Cd44high Lgr5+ ratio				Cd44high Lgr5+ ratio				Cd44high Lgr5+ ratio				Sphere number									Relative luciferase activity of TEAD				Relative mRNA level											Cd44high Aldh+ ratio
	Id1f/f	Id1Lyz-KO			Id1f/f	Id1Lyz-KO			Ctrl	ID1KD			Id1f/f	Id1Lyz-KO			diameter (mm)	Id1f/f			Id1Lyz-KO					Id1f/f	Id1Lyz-KO				Id1f/f			Id1Lyz-KO							Ctrl	ID1OE	verteporfin Ctrl	verteporfin ID1OE
	15.3	2.8			14	3			11.63	8.19			55.44	4.37			>100	47	55	60	5	4	3			0.866008	0.375116			Ctgf	0.812252	1.31951	0.933033	0.323836	0.218141	0.407066					7.39	17.39	1.23	1.39
	14.8	5.4			17	2			16.3	10.42			60.55	5.31			50-100	20	18	13	17	15	12			1.00031	0.425131			Birc5	0.928731	1.11987	0.961483	0.388683	0.340722	0.455861					6.94	16.39	1.03	1.49
	14.2	3			12	4			5.82	3.28			57.22	4.32			<50	2	4	3	20	25	30			1.13368	0.579724			Itgb2	0.888843	0.773782	1.45397	0.0949514	0.13061	0.111362					7.29	17.21	1.39	1.29
	13.2	4.5			20	2			6.63	0.8																				DKK1	1.35035	1.04488	0.708742	0.320116	0.280616	0.385998					7.4	18.23	1.42	1.34
	Fig. 4q
	Tumor volume （mm3）
	days group			Ctrl										ID1OE										Y15 Ctrl										ID1 OE Y15
	3	92	91	88	84	79	102	110	93	82	79	100	89	85	82	112	72	59	88	104	98	67.0966	37.5323	48.1328	55.2276	20.5163	48.6493	25.6454	40.3921	51.7992	39.6628	30.1318	23.4419	14.6072	20.4249	20.9832	19.0758	29.8231	42.6888	69.0911	45.5557
	6	140	142	150	162	132	104	123	112	153	113	184	140	187	193	137	194	203	148	166		107.929	81.6755	49.9871	52.791	111.118	87.0146	28.5257	86.0065	132.85	144.706	85.5432	135.546	75.4912	76.4934	106.863	38.1303	67.3999	96.7801	64.4913	163.141
	9	128.933	125.612	261.184	130.676	142.194	112.306	144.125	221.386	112.489	163.155	210	256	340	367	234.576	304	298	345	212	148.116	128.933	102	112	109	129	112.306	58	102	138	102	104	156	98	110	138	98	70	128	87	187
	12	220	234	193	256	280	194	302	203	273	201	378	302	490	439	518	423	315	395	239		187	168	172	180	193	203	172	139	159	182	180	165	148	150	162	203	198	138	189	193
	15	431.153	435.015	254.826	388.807	305.036	339.067	304	235.88	250	266.806	550	629	789	484.689	624.216	495.912	898	442.159	487	391.212	310.689	306.56	259.316	135.835	120.532	125.808	182.711	162.118	146.959	345.319	281.992	182	130	145.947	220	237.364	304	220	223	270
	18	510.657	699.213	493.693	563.945	302	293	357	418	277.091	407.724	645.557	685.584	879.454	788.637	599.835	534.932	992.88	478.932	627.483	710.216	302	315	284	231.666	316.682	261.255	314	194.573	293	365	192	220	170	192	284	363.84	352.338	328	370.603	280
	Fig. 4r
	Tumor weight (g)
	Ctrl	Id1OE	Y15-Ctrl	Y15-Id1OE
	0.3639	0.45	0.146	0.1387
	0.3622	0.5538	0.25	0.24
	0.36	0.3422	0.1665	0.1
	0.2539	0.5322	0.09	0.17
	0.3279	0.64	0.084	0.15
	0.3572	0.3911	0.158	0.16
	0.2728	0.4417	0.178	0.23
	0.32	0.3587	0.201	0.14

## Sheet: Fig.5
											Fig. 5e
	Fig.5d										Protein level of CCL4 (pg/ml)					Fig.5f
	Relative mRNA level (Fold of Ctrl)										Ctrl	ID1OE				Protein abundance of Ccl4 (pg/ml)
		Ctrl			Id1OE						3.33333	21.6667				Ctrl	Id1OE
	Id1	1.39152	0.911722	0.788218	1.99538	3.7755	3.13109				0.66	6.33				2311.88	1121.88
	Ccl3	0.920188	0.779165	1.39474	0.934482	0.95822	0.879322				10.8333	18.6111				2439.38	1385
	Ccl4	1.12506	0.840896	1.05702	0.216134	0.309927	0.463294				8.88889	16.9444				2131.88	1348.12
	Ccl9	0.56383	1.08925	1.62826	0.33294	0.99539	1.27554				16.9032	20.129
	Ccl16	1.08172	0.890899	1.03766	0.587774	0.966708	1.39048
										Fig. 5i
	Fig. 5g									Protein level of Serpinb2 (pg/ml)			Fig. 5j					Fig.5l
	CD8+ T cells migration rate (%)									Ctrl	ID1OE		Protein level of Serpinb2 (pg/ml)					Sphere number （>100 um)
	Id1f/f	Id1Lyz-KO	Id1f/f-Ccl4KD	Id1Lyz-KO-Ccl4KD						9.2	12.3		Ctrl	Id1OE				Id1f/f	Id1Lyz-KO	Id1Lyz-KO-Serpinb2KD	Id1Lyz-KO-SerpinB2KD
	32	45	17	18						6.89286	17.2		251	180				35	5	45	43
	28	50	18	17						7.57143	10.4286		240	185				30	7	40	46
	36	53	18	17						6.5	10.7857		238	176				32	4	42	38
										5.07143	12.5714
	Fig.5m
	Sphere number （>100 um)
	Id1f/f	Id1Lyz-KO	Id1Lyz-KO-Serpinb2KD	Id1Lyz-KO-SerpinB2KD
	1.00462	0.332106	1.262	1.20665
	0.971411	0.354247	1.2454	1.2371
	1.02399	0.381922	1.17621	1.18728
															Fig.5o
	Fig. 5n														Tumor weight （g)			Fig.5p
	Tumor volume (mm3)														Id1f/f-SerpinB2kd+Ccl4Kd	Id1Lyz-KO-SerpinB2kd+Ccl4Kd		Relative total flux （p/s）
	days group	Id1f/f-SerpinB2kd+Ccl4Kd						Id1Lyz-KO-SerpinB2kd+Ccl4Kd							1.17	1.07		Id1f/f-SerpinB2kd+Ccl4Kd	Id1Lyz-KO--SerpinB2kd+Ccl4Kd
	5	44.7113	24	72.2497	42.6702	82.8253	43	82.8253	132.923	38.4532	57.5503	53.5398	83.49		1.07	1.1		1.20929	1.45115
	7	80.444	49.3049	72.4582	71.1553	97.8123	57.4568	71.1553	97.8123	54.7019	98.5609	61.1101	105.705		1.23	1.23		1.57208	0.800149
	9	101.627	152.933	109.201	162.498	39.5405	143.603	162.498	39.5405	112.603	161.862	102.234	191.154		0.97	1.33		0.985574	0.765886
	11	134.211	276.642	223.032	248.914	152.915	262.782	248.914	152.915	74.9967	209.554	138.247	273.822		1.03	0.93		0.644956	1.31007
	13	426.429	519.894	317.216	644.704	498.194	410.573	644.704	498.194	165.392	399.123	354.893	480.725		1.2	0.83		0.338752	1.26976
	15	614.732	833.356	997.159	1333.12	1212.24	1021.63	1333.12	1212.24	313.204	1347.38	928.367	1342.76					1.2496	1.04805
	17	944.215	873.073	1287.98	1526.41	1835.62	1915.54	1526.41	1835.62	506.822	1660.8	1127.14	1708.28
																		1.00004	1.10751
																·

## Sheet: Fig.6
						Fig.6f						Fig. 6l
						Luciferase acitivity of pCcl4-2（fold of Ctrl）						PLA Puncta per cell
						Ctrl	Id1OE					Ctrl	ID1OE
						0.871445	0.383436					11	110
						1.23	0.3187					0	106
						0.841383	0.278862					9	120
												8	108
						Luciferase acitivity of pSerpinb2-8 （fold of Ctrl）						2	98
						Ctrl	Id1OE					3	105
						0.735883	0.188263					5	125
						1.37764	0.104828					4	123
						0.886482	0.154033					12	110
												9	105
												6	95
												2	105
												4	124
												6	109
												1	98
												2	134
												5	129
												8	108
												12	98
												2	115

## Sheet: Fig.7
	Fig.7b
	Tumor volume （mm3）
days group	Vehicle								ML323
5	28.6455	22.4066	42.2663	0	15	20	30	0	6.62435	19.0031	15.7327	10.077	103.609	109.76	44.7323	85.1472
7	24.5981	87	92.48	146.423	18.5473	32.6953	45.5928	19.054	27.5848	43.1142	52.3407	37.8476	43.744	77.2452	61.9084	102.281
9	72.6142	155	90.7442	152.864	320	32.9749	80	22.5542	29.0263	82.7144	44.5781	30.644	104.723	50.0279	83.6832	195.105
11	120	210	195.843	129.022	450	123	188	70.6724	23.7162	50.9149	38.6145	40.9427	144.766	52.5335	94.0113	126.518
13	201	349	239.719	123.949	780	209	540	126	40.7648	29.1229	61.6778	49.6323	158.558	27.7114	68.4444	140.829
15	260	760	650	293.793	1253.7	273.321	602.341	182.157	57.2832	38.5358	101.282	65.5908	100.903	27.165	46.5099	198.17
17	470	970	940	490.414	1549	437.319	702.048	321.695	87.552	47.6087	72.045	72.7327	291.786	30.2024	45.2541	281.9
19	650	1240.68	1239.69	692.797	1728.14	695.817	917.199	518.451	157.567	50.9865	109.221	84.4133	592.1	39.6623	84.872	627.127
																			Fig. 7g
					Fig.7f														Number of hepatic lobes
	Fig.7c				Total tumor number														Vehicle	ML323
	CD8+ T cells (% in digested tumor cells)				groups	<3mm						≧3 mm							3	1
	Vehicle	ML323			Vehicle	8	4	5	8	6		1	0	2	1	1			2	1
	1	30			ML323	2	0	0	1	2		0	0	0	0	0			2	0
	2	28																	1	0
	1	27																	2	0
	0	34
	1	29							Fig. 7k
									Tumor inhibition rate (%)
				Fig. 7j					Id1f/f	Id1Lyz-KO			Fig. 7m				Fig. 7n				Fig.7o						Fig.7q						Fig.7r
	Fig.7h			Tumor weight					70	28.5714			CD8+ T cell migration rate (%)				Cd44high Aldh+ ratio				CD8+ T cells migration rate （%）						Protein abundance of Serpinb2 (pg/ml)						Protein abundance of Ccl4 (pg/ml)
	CD8+ T cells (% in digested tumor cells)			Id1f/f	Id1f/f-ML323	Id1Lyz-KO	Id1Lyz-KO-ML323		66.6667	57.8947			Vehicle	ML323			Vehicle	ML323			Id1f/f	Id1Lyz-KO	ML323-Id1f/f	ML323-Id1Lyz-KO			Ctrl	Id1OE	ML323-Ctrl	ML323-Id1OE			Ctrl	Id1OE	ML323-Ctrl	ML323-Id1OE
	Vehicle	ML323		0.6	0.18	0.28	0.2		63.0435	37.5			15.94	31.47			8.12	1.05			37.6973	49.0851	48.9378	48.6433			RAW con	RAW con+ML323	RAW ID1oe	ID1oe+ML323			2019.74	1742.18	2087.39	2781.13
	0.369546	0.900666		0.57	0.19	0.19	0.08		60.4167	52.9412			16	44.5			7.34	1.1			35.9303	46.3363	54.9753	51.5393			240	350	160	367			1989.04	1682.22	2068.84	2508
	0.359262	0.883903		0.46	0.17	0.24	0.15		66.6667	34.7826			22.4	31.94			8	1.5			41.1824	51.0976	49.5759	49.0851			221	325	182	380			1991.23	1658.24	2138.42	2781
	0.321104	0.866634		0.48	0.19	0.34	0.16		66.8333	28.5714			21.2	38.3													239	339	165	404			2013	1650	2136	2012
				0.45	0.15	0.23	0.15						20.36	35.4													218	349	173	360
				0.6	0.199	0.21	0.15
		Fig.7t
		Tumor volume （mm3）
	days group	Vehicle									5-FU										Comb									ML323
	5	30.1318	35.6411	14.319	23.8263	18.5473	32.6953	45.5928	67.206	50.697	20.0732	26.6674	22.5245	60.9353	44.5826	17.2499	23.843	26.5006	44.6033	38.4097	44.9732	47.9329	47.5148	19.7574	17.9399	18.1952	29.1397	44.4508	33.929	36.6202	39.4648	42.3794	43.4369	54.3042	43.3466	55.1981	53.2811	99.076	20.2084
	7	46.8756	38.0443	24.6479	36.6475	46.1721	32.9749	41.3012	97.8044	61.7809	59.8523	53.3235	87.1705	34.8505	32.9895	36.0278	46.2575	37.7653	47.5061	47.823	40.6761	25.2808	36.8641	24.6029	33.0444	35.8874	59.8224	43.5715	62.494	33.9553	69.6571	34.6526	32.0286	32.3382	39.0843	39.7973	36.5989	26.9088	27.1007
	9	69.1744	123.077	68.9413	95.9498	106.871	69.6496	62.9473	196.383	164.115	184.829	113.635	139.835	40.0632	88.8908	68.8504	63.7306	61.8571	138.608	34.8286	25.1174	52.091	28.0811	23.8109	77.9036	96.855	106.276	70.7798	50.7867	36.6202	39.4648	42.3794	43.4369	54.3042	43.3466	55.1981	53.2811	99.076	20.2084
	11	102	129.181	107.566	180	208.059	201	239.72	320	540	430.508	245.367	217.346	220.147	109.419	76.5611	152.701	165.063	127.04	118.936	118.86	95.963	90.5939	76.9836	85.3134	165.526	139.906	113.965	201.415	71.0775	580	34.4358	113.438	103.566	158.472	199.94	157.715	177.992	84.1172
	13	160.736	540	250	289.478	924	273.321	602.341	491.229	811.122	672.106	425.405	218.567	209.984	153.63	113.955	148.036	199.9	293.906	196.076	158.914	95.7573	43.8867	58.1645	94.5958	193.282	136.731	151.564	128.377	76.9184	760	115.058	198.354	105.951	130.12	350.512	241.156	388.35	474.09
	15	581.971	659.769	455.71	398.198	1200	437.319	702.048	605.577	1429.55	1023	750.716	254	349	322	210	280	330.107	430.574	245	98.8956	251.449	69.8312	67.7099	247.386	293.998	150.162	119.619	219.326	148.165	1075	141.576	311.297	249.919	350	484.77	650	1109	496.952
	17	919.55	1068.07	528.621	559.944	1728.14	695.817	917.199	1018.34	2049.82	1996.64	979.636	267.299	450.466	481.185	293.121	407.142	378.322	472.351	289.643	305.1	282.089	64.6705	234.63	319.77	340.574	190	217.7	174.557	396.16	1327.37	245.966	648.21	514.129	429.994	862.302	940.8	1666.79	576.56
	Fig.7u
	Tumor weight （g)
	Vehicle	ML323	5-FU	Comb
	1	0.72	0.66	0.17
	0.85	0.63	0.51	0.31
	0.93	0.73	0.65	0.28
	1.67	0.75	1.01	0.36
	1.05	0.65	0.64	0.41
	1.2	0.66	0.47	0.45
		Fig.7x
		Tumor volume (mm3)
	days group	Vehicle						ML323						Comb						CTLA-4
	4	47.0191	36.6559	57.6565	52.2372	29.0912	42.4743	53.5408	67.5028	30.7084	50.6322	39.8605	23.2306	41.601	24.3793	38.1414	32.2026	22.7138	35.7342	34.657	39.8278	34.1016	62.3421	44.0896	40.259
	6	81.1222	60.8653	73.9783	72.9841	44.9436	62.3121	36.9937	75.4034	56.9892	74.2997	35.3141	43.9323	37.5323	22.6916	49.7137	37.1929	46.7636	46.0702	38.888	34.0982	38.3927	35.4193	53.2369	49.3366
	8	103.715	127.177	167.25	66.7582	101.649	60.9166	74.7788	50.3528	87.865	172.97	110.704	64.5213	47.9332	59.5201	56.4425	65.4607	94.5637	73.2891	73.6962	62.5536	71.6107	70.3942	86.8689	86.5345
	10	160.569	274.906	273.688	131.551	161.313	94.041	98.0606	56.1567	174.233	212.228	175.806	77.5713	56.9835	51.1083	41.8747	119.924	68.1092	73.0695	129.413	83.0253	65.75	94.1665	115.824	123.914
	12	258.877	311.459	675.096	413.991	326.6	230.638	212.075	159.338	370.551	275.163	374.978	107.888	56.8381	74.36	74.1523	240.394	173.41	79.7418	121.07	98.7688	98.6629	154.885	230.539	209.092
	14	400.112	461.893	754.346	554.32	377.821	284.651	339.161	188.281	443.05	289.343	571.508	271.822	43.9195	112.708	87.0839	187.574	230.847	137.485	250.287	107.612	114.61	245.193	230.375	258.002
	16	513.709	621.961	910.093	898.443	594.247	439.689	454.927	265.91	591.598	905.071	832.975	350.287	59.8998	113.407	107.644	167.969	274.077	115.73	290.021	188.778	167.118	286.106	285.177	380.106
	18	907.217	1168.66	1335.75	1114.55	991.752	750.707	588.34	710.177	660.672	847.802	428.525	1006.38	98.0597	140	92	167	66.0516	128	292.724	288.631	186.086	497.029	337.584	409.812
	20	1291.87	1560	2000	1803	1559.89	1570	907.01	812.053	1297.7	1383.4	1140	735.038	88.8212	128.27	170.571	140	139	73.7085	317.007	346.288	211.622	571.398	288.742	571.398
	Fig.7y
	Tumor weight （g)
	Vehicle	CTLA4	ML323	Comb
	1.1	0.37	0.749	0.079
	1.45	0.32	0.765	0.086
	1.27	0.78	1.09	0.263
	1.66	0.72	0.94	0.079
	1.38	0.51	1.16	0.079
	1.5	0.34	1.26	0.057
	1.38	0.16	1.25	0.057
	1.29	0.14

## Sheet: Fig.1S
	Fig. S1b															Fig. S1c
	Tumor volume (mm3)															Tumor weight
		Id1f/f						Id1Lyz-KO								Id1f/f	Id1Lyz-KO
	7	50	93	88	32	20	18	99	102	92	104	95	106			1.33	0.23
	10	60	98	90	45	30	20	360	240	270	310	302	450			1.5	0.19
	13	89	103	110	60	50	64	703	650	780	1024	740	850			1	0.22
	16	120	110	127	80	69	90	980	940	1105	1034	1204	1004			1.1	0.25
	19	150	126	130	135	155	130	1304	1150	1350	1260	980	1250			1.72	0.24
																1.55	0.16
																												Fig. S1g
	Fig. S1f																											Tumor weight
	Tumor volume (mm3)																											W/O	Id1f/f	Id1Lyz-KO
		W/O								Id1f/f								Id1Lyz-KO										0.34	1.86	0.35
	7	0	0	0	18.0012	8.19353	8.19353	8.19353	8.19353	80	102	85	74	110	68	102	40	0	8.19353	10.9056	10.6516	8.19353	8.19353	9.83224	8.19353			0.19	1.79	0.15
	10	124	95	173	143	138	120	104	72	560	680	493.465	480	420	433.959	520.673	443.723	84	145	129	248	130	210	143	78			0.35	2.01	0.28
	13	163	149	214	194	174	159	165	115	940	840	940	750	920	1029	720	779	128	185	145	267	166	250	174	95			0.28	1.92	0.25
	16	220	160	250	238	220	180	230	130	1103	1306	1204	1340	1130	1120	1209	1029	140	250	179	305	230	320	219	130			0.32	1.89	0.15
	19	259	180	313	304	280	210	350	169	1410	1350	1520	1310	1559	1320	1380	1280	178	285	220	348	280	395	250	178			0.31	1.88	0.33
																												0.32	1.76	0.18
																												0.31	2.14	0.28
	Fig. S1j															Fig. S1k
	Tumor volume (mm3)															Tumor weight (g)
		Id1Lyz-KO						Id1f/f								Id1f/f	Id1Lyz-KO
	7	47.4025	44.5187	28.7997	30.021	20	40	116	128	104.456	84	104	110			1.2	0.24
	9	55	48	58	64	48	54	193	168	155	162	202	169			1.4	0.21
	11	57.567	66	50	62	48	57	230	201	248.5	308	295	287			0.9	0.18
	13	85	89	92	102	105	88	489	429	450	524	410	555			0.94	0.17
	15	140	133	128	127.981	95	103	739	748.409	598	659	592	638			1.05	0.26
	17	155	192	165	144	160	180	906	914	952	1155	968	1020			1.45	0.35
	Fig. S1n															Fig. S1o
	Tumor volume (mm3)															Tumor weight (g)
		Id1Lyz-KO						Id1f/f								Id1f/f	Id1Lyz-KO
	7	47.4025	44.5187	28.7997	30.021	74.5033	107.678	80	103	104.456	41.8206	60	176.124			1.04	0.2
	11	60	83	80.78	104	110	148.482	305	450	350	540	440	340			1.2	0.18
	15	94	104	116	127.981	154	169	650	758	948	912	650	660			1.18	0.25
	19	134	125	142	140	84	189	1308	1193	1409	1509	890	820			1.12	0.19
	23	180	250	280	320	250	304	1503	1212.91	1650	1780	1230	1040.22			1.32	0.22
																1.05	0.25
		Fig. S1r				Fig. S1s
		Relative total flux (p/s)				Lung weight vs body weight
		Id1f/f	Id1Lyz-KO			Id1f/f	Id1Lyz-KO
		2.49252	1.54661			1.2538	1.09479
		1.63636	0.93901			1.07224	0.914961
		2.01611	0.835443			1.60879	0.809618
		3.9977	0.780207			1.38239	0.943771
		2.83084	0.724971			1.1676	0.908608
		2.40276	1.17376			1.37947	0.836894

## Sheet: Fig.2S
	Fig.S2b
	Tumor volume (mm3)
	days group	Id1f/f										Id1Lyz-KO
	7	60	70	30	45	42	57	82	53	84	89	59	93	68	73	65	94	69	83	73	94
	10	119	105	120	109	117	135	129	112	124	113	103	96	93	106	108	112	104	93	532.8	146
	13	250	239	260	220	250	230	240	194	248	230	92	93	92	80	102	103	103	97	98	92
	16	489	482	462	493	496	473	495	502	420	460	116	120	118	121	119	121	129	110	119	142
	19	750	580	720	630	520	770	480	780	720	730	150	130	163	139	150	163	149	149	163	130
	22	1690	1490	1325	1240	1740	1460	1386	1296	1823	1240	442.17	420	450	460	455	389	320	289	338	450
	25	1840	1420	1690	1820	1723	1502	1603	1709	1602	1490	623	592	614	650	590	630	490	590	620	619
	Fig.S2c			Fig. S2f			Fig. S2g			Fig S2h
	Tumor weight （g)			Relative Total flux (p/s)			Liver to body weight ratio (%)			The largest tumor diameter (cm)
	Id1f/f	Id1Lyz-KO		Id1f/f	Id1Lyz-KO		Id1f/f	Id1Lyz-KO		Id1f/f	Id1Lyz-KO
	1.64	0.28		1.0566	0.566038		8.11785	7.87014		1.8	1.1
	2.52	1.46		0.939623	0.750943		10.3965	7.8		1.7	0.6
	1.67	1.32		1.24528	0.483019		9.40426	6.19318		1.9	0.6
	2.9	1.26		0.932075	0.490566		9.52663	7.44898		2	0.4
	4.01	1.83		0.826415	0.45283		9.13201	5.34		1.2	1.1
	2.49	1.2					12.6344	6.37		1.2	1.4
	2.36	2.18
	2.78	0.3
	1.76	0.3
	2.45	1.8
							Fig. S2m
	Fig. S2l						CD8+ T cell migration rate (%)
	PI+ tumor cells (%)						Id1f/f	Id1Lyz-KO
	Id1f/f	Id1Lyz-KO	OT1-Id1f/f	OT1-Id1Lyz-KO			6.70667	6.50507
	11.95	10.39	69.14	70.85			4.75941	5.78546
	10.39	11.97	69.14	67.64			6.23349	4.67507
	12.54	12.47	68.76	68.18			6.69291	7.27644

## Sheet: Fig.3S
	Fig.S3a			Fig. S3b			Fig. S3c			Fig. S3d
	Cd44high Lgr5+ ratio			Cd44highALDH+ ratio			Cd44high ALDH+ ratio			Sphere number
	Id1f/f	Id1Lyz-KO		Ctrl	Id1OE		Ctrl	ID1OE		diameter (mm)	Id1Lyz-KO			Id1f/f
	12.45	5.84		9.2	14		16.94	3.54		>100	5	7	10	47	55	60
	12.03	6.23		8.5	13.8		16.32	3.82		50-100	23	25	30	20	18	13
	12.28	4.93		9.3	14.3		17.03	4.23		<50	20	15	25	0	0	3
	13.92	5.45					16.02	3.26
Fig.S3e								Fig. S3f
Sphere number								Sphere number
diameter (mm)	Ctrl			Id1OE				diameter (mm)	Ctrl			ID1OE
>100	2	4	7	57	46	51		>100	0	1	0	35	40	23
50-100	20	32	28	14	17	20		50-100	35	27	30	14	23	26
<50	17	18	21	2	0	0		<50	10	8	5	0	0	0
Fig. S3g			Fig. S3h
Relative migration rate (Fold of Ctrl)			Relative migration rate (Fold of Ctrl)
Ctrl	Id1OE		Ctrl	ID1OE
1.02	4.5		1.02	5.23
1.14	5.2		1.13	4.23
0.92	4.8		0.87	4.3
Fig. S3p			Fig. S3q
Relative luciferase activity			Relative mRNA level
Ctrl	ID1OE			Ctrl			ID1OE
1.11323	2.04739		CTGF	0.784584	1.10957	1.1487	3.39874	1.84676	2.68515
0.92562	1.72511		BIRC5	1.15669	0.986233	0.876606	2.52275	3.14923	3.04196
0.961147	1.82485		DKK1	1.08673	0.993092	0.926588	2.37019	2.35381	2.15099
			ITGB2	0.504642	1.04488	1.89649	2.83825	6.34227	6.16884
Fig. S3r						Fig. S3s
Relative migration rate						Sphere number
Ctrl	Id1OE	Y15-Ctrl	Y15-Id1OE				Ctrl			ID1OE			Ctrl+Y15			ID1OE+Y15
1.10526	3.56842	0.378947	0.505263			>100 um	0	0	0	30	28	32	0	0	0	0	0	0
1.01053	2.62105	0.473684	0.410526			50-100 um	28	25	20	18	15	16	0	0	0	0	0	0
0.884211	2.96842	0.378947	0.536842			<50 um	7	5	10	0	0	0	30	26	22	28	20	26

[truncated: 5 more sheets: Fig.4S, Fig.5S, Fig.6S, Fig. 7S, Sheet1]
